# Supplementary material for: An Efficient Approach to Large-Scale Ab Initio Conformational Energy Profiles of Small Molecules
Source: Molecules. 2022 Dec 5;27(23):8567. doi: 10.3390/molecules27238567 (PMC9738817; doi:10.3390/molecules27238567)
Supplement: Supplementary file 1 [file molecules-27-08567-s001.zip]

Archive with 1 entries (1 files):
- molecules-2030030-supplementary.pdf
